# Supplementary material for: Restoration of Autophagy and Apoptosis in Myelodysplastic Syndromes: The Effect of Azacitidine in Disease Pathogenesis
Source: Curr Issues Mol Biol. 2025 Jul 4;47(7):520. doi: 10.3390/cimb47070520 (PMC12293780; doi:10.3390/cimb47070520)
Supplement: Supplementary file 1 [file cimb-47-00520-s001.zip]

Archive with 2 entries (2 files):
- Tsekoura et al. Supplementary Material.pdf
- Tsekoura et al. Supplementary Tables.xlsx
