# Supplementary material for: Restoration of Autophagy and Apoptosis in Myelodysplastic Syndromes: The Effect of Azacitidine in Disease Pathogenesis
Source: Curr Issues Mol Biol. 2025 Jul 4;47(7):520. doi: 10.3390/cimb47070520 (PMC12293780; doi:10.3390/cimb47070520)
Supplement: Supplementary file 1 [file cimb-47-00520-s001.zip › Tsekoura et al. Supplementary Tables.xlsx]

## Sheet: Supplementary Table S1
Supplementary Table S1. Basic biological and cllinical characteristics of the present MDS cohort.
Characteristics	Patient Cohort
Median age at diagnosis, years (range)	71 (59–82)
Gender (male: female)	14:6 (2,33)
IPSS-R category	n (%)
Very low risk	2 (10%)
Low risk	10 (50%)
Intermediate risk	0 (0%)
High risk	6 (30%)
Very high risk	2 (10%)

## Sheet: Supplementary Table S2
Supplementary Table S2. Clinical characteristics for each individual patient of the study cohort according to the IPSS-R scoring system.
IPSS-R category	Gender	Age at diagnosis
Very low	M	59
Very low	F	70
Low	M	72
Low	M	73
Low	M	76
Low	M	82
Low	M	78
Low	M	82
Low	M	80
Low	M	73
Low	F	65
Low	M	64
High	F	79
High	F	70
High	M	64
High	F	70
High	M	60
High	F	78
Very high	M	62
Very high	M	68

## Sheet: Supplementary Table S3
Supplementary Table S3. Primers sequences (5’ – 3’) used in the qPCR experiments of the present study.
Gene	Process	Direction	Sequence
AMBRA1	Autophagy	Forward	AACCCTCCACTGCGAGTTGA
		Reverse	TCTACCTGTTCCGTGGTTCTCC
ATG5	Autophagy	Forward	CCCATCAATCGGAAACTCATG
		Reverse	CCCCATCTTCAGGATCAATAGC
ATG12	Autophagy	Forward	TTTGCTAAAGGCTGTGGG
		Reverse	AAGGAGCAAAGGACTGAT
ATG16	Autophagy	Forward	TGCAGTTCAGTCCAGGTTC
		Reverse	GCTAAGAGGTAAGATCCAGCAC
BECN1	Autophagy	Forward	AACCAGATGCGTTATGCCCA
		Reverse	CTGTCCACTGTGCCAGATGT
DRAM1	Autophagy	Forward	TGGGATGTTTCGGAATGGG
		Reverse	AAGAAACGGCAGAGATGACC
DRAM2	Autophagy	Forward	ATGTAAGTGGAGCTGTGCTTACCTTTGGT
		Reverse	ACTGTGCAAAACTGATGAGCAAGTCAG
LC3II	Autophagy	Forward	GAGAAGCAGCTTCCTGTTCTGG
		Reverse	GTGTCCGTTCACCAACAGGAAG
PI3KC3	Autophagy	Forward	GGGATTAGTGCTGAGGTCATG
		Reverse	AGTCTATGTGGAAGAGTTTGCC
TGM2	Autophagy	Forward	CCAACTACAACTCGGCCCAT
		Reverse	CTGGTCATCCACGACTCCAC
UVRAG	Autophagy	Forward	AAACTGACGGAAAAGGAGAG
		Reverse	CCATGTTGATATCTTAGCTGTGC
BCL2	Autophagy/Apoptosis	Forward	CGGAGGCTGGGATGCCTTTG
		Reverse	TTTGGGGCAGGCATGTTGAC
CASP3	Apoptosis	Forward	TGGTTTGAGCCTGAGCAGAGA
		Reverse	TCATCCACACATACCAGTGCG
CASP7	Apoptosis	Forward	TCTTCGGCCTATTCCACGGTTC
		Reverse	TTCCAGGTCTTTTCCGTGCTC
CASP8	Apoptosis	Forward	AAGGAGCTGCTCTTCCGAATT
		Reverse	AATTTGAGCCCTGCCTGGT
CTSB	Apoptosis	Forward	TGTAATGGTGGCTATCCTGCT
		Reverse	AGGCTCACAGATCTTGCTACA
HPRT1	Reference gene	Forward	TGACACTGGCAAAACAATGCA
		Reverse	GGTCCTTTTCACCAGCAAGCT

## Sheet: Supplementary Table S4
Supplementary Table S4. Primary and secondary antibodies used in Western blot experiments.
Primary antibody	Species	Dilution	Product number	Manufacturing company
Anti-AMBRA1	mouse	0.736111	sc-398204	Santa Cruz Biotechnology, INC
Anti-ATG5	mouse	0.388889	sc-133158	Santa Cruz Biotechnology, INC
Anti-ATG12	mouse	0.388889	sc-271688	Santa Cruz Biotechnology, INC
Anti-ATG16	mouse	0.388889	sc-393274	Santa Cruz Biotechnology, INC
Anti-CTSB	mouse	0.111111	sc-365558	Santa Cruz Biotechnology, INC
Anti-DRAM1	mouse	0.111111	sc-81713	Santa Cruz Biotechnology, INC
Anti-LC3II	rabbit	0.111111	2775	Cell signalling
Anti-PI3KC3	mouse	0.388889	sc-365404	Santa Cruz Biotechnology, INC
Anti-TGM2	mouse	0.111111	MA5-12739	Thermo Fisher Scientific
Anti-UVRAG	mouse	0.388889	sc-293268	Santa Cruz Biotechnology, INC
Anti-CASP3	mouse	0.111111	sc-56053	Santa Cruz Biotechnology, INC
Anti-CASP7	mouse	0.111111	sc-56063	Santa Cruz Biotechnology, INC
Anti-CASP8	mouse	0.111111	sc-56070	Santa Cruz Biotechnology, INC
Anti-BCL2	mouse	0.736111	sc-7382	Santa Cruz Biotechnology, INC
Anti- AMPKa	mouse	0.388889	sc-74461	Santa Cruz Biotechnology, INC
Anti-GAPDH	mouse	0.736111	sc-365062	Santa Cruz Biotechnology, INC
Secondary antibody	Species	Dilution	Product number	Manufacturing company
ECL Anti-mouse IgG, Horseradish Peroxidase linked whole antibody	donkey	0.736111	E-AB-1001	Elabscience
ECL Anti-rabbit IgG, Horseradish Peroxidase linked whole antibody	donkey	0.736111	E-AB-1003	Elabscience

## Sheet: Supplementary Table S5
Supplementary Table S5. A list of phosphoproteins that were quantified by multiplex ELISA.
Phosphoprotein	Name
SMAD3	Mothers against decapentaplegic homolog 3
ΤP53	Transformation-related protein 53
CREB1	Cyclic AMP-responsive element-binding protein 1
AKT1S1	Proline-rich AKT1 substrate
IKBA	Nuclear factor of kappa light polypeptide gene enhancer in B cells inhibitor alpha
FAK1	Focal adhesion kinase 1
GSK3a/β	Glycogen synthase kinase alpha and beta
AKT	Rac-alpha/beta/gamma serine-threonine protein kinase
HSPB1	Heat shock protein family B (small) member 1
P38 MAPK	Mitogen-activated protein kinase 12
MTOR	Mammalian target of rapamycin
MEK1	Dual specificity mitogen-activated protein kinase 1
RSK1	Ribosomal S6 kinase 1
c-JUN	Transcription factor AP-1
EGFR	Epidermal growth factor receptor
ERK1	Mitogen activated protein kinase 1
MARCKS	Myristoylated alanine-rich C-kinase substrate
PTN11	Tyrosine-protein phosphatase non-receptor type 11
CHK2	Checkpoint kinase 2
STAT3	Signal transducer and activator of transcription 3
NFKB	Nuclear factor NF-kappa B p105 subunit

## Sheet: Supplementary Table S6
Supplementary Table S6. Expression differences in the form of fold-change in 15 proteins related to the processes of autophagy and apoptosis in HR-MDS compared to LR-MDS.
	Process	Fold change
AMBRA1	Autophagy	-1.31
ATG5	Autophagy	-1.05
ATG12	Autophagy	-2.36 *
ATG16	Autophagy	-1.17
CTSB	Autophagy	-1.05
DRAM1	Autophagy	-1.17
LC3I	Autophagy	1.40 *
LC3II	Autophagy	-1.69 *
PI3KC3	Autophagy	-1.06
TGM2	Autophagy	1.04
UVRAG	Autophagy	-1.73 *
CASP3	Apoptosis	-1.10
CASP7	Apoptosis	-1.48
CASP8	Apoptosis	1.07
BCL2	Autophagy / Apoptosis	1.63 *
Asterisks (*) correspond to statistically significant differences (p˂ 0.05) between the HR- MDS and LR-MDS groups.

## Sheet: Supplementary Table S7
Supplementary Table S7. Expression differences (in the form of fold-change) in 16 genes implicated in autophagy and apoptosis in MDS-L cells cultured in the presence of azacitidine compared to MDS-L cells without any treatment.
Gene	Process	Fold change	p-value
AMBRA1	Autophagy	1.71	<0.02
ATG5	Autophagy	5.58	<0.001
ATG12	Autophagy	1.76	<0.001
ATG16	Autophagy	1.95	<0.02
BECN1	Autophagy	4.03	<0.001
CTSB	Autophagy	2.44	<0.001
DRAM1	Autophagy	6.36	<0.001
DRAM2	Autophagy	1
LC3II	Autophagy	4.63	<0.001
PI3KC3	Autophagy	1.56	<0.05
TGM2	Autophagy	1
UVRAG	Autophagy	1
BCL2	Apoptosis/Autophagy	-18.54	<0.001
CASP3	Apoptosis	5.5	<0.001
CASP7	Apoptosis	10.25	<0.001
CASP8	Apoptosis	2.75	<0.001
The HPRT1 gene was used as reference. Statistically significant differences are given in the form of p-value.
